# Supplementary material for: ﻿New genera and new species of Catenulaceae (Bacillariophyta) from Coral Reef habitat of two Indonesia islands—Bawean and Sulawesi—A morphological approach
Source: PhytoKeys. 2024 Nov 1;248:263–91. doi: 10.3897/phytokeys.248.131839 (PMC11549552; doi:10.3897/phytokeys.248.131839)
Supplement: XML Treatment for Paracatenula [file phytokeys.248.131839-treatment1.xml]

<!DOCTYPE tp:taxon-treatment
  PUBLIC "-//TaxonX//DTD Taxonomic Treatment Publishing DTD v0 20100105//EN" "tax-treatment-NSO.dtd">
<tp:taxon-treatment xmlns:tp="http://www.plazi.org/taxpub"><tp:treatment-meta><kwd-group><label>Taxon classification</label><kwd>
              <named-content content-type="kingdom">Plantae</named-content>
            </kwd><kwd>
              <named-content content-type="order">Thalassiophysales</named-content>
            </kwd><kwd>
              <named-content content-type="family">Catenulaceae</named-content>
            </kwd></kwd-group><mixed-citation publication-type="journal"><person-group><name><surname>Luthfi</surname><given-names>Oktiyas Muzaky</given-names></name><name><surname>Arsad</surname><given-names>Sulastri</given-names></name><name><surname>Kryk</surname><given-names>Adrian</given-names></name><name><surname>Risjani</surname><given-names>Yenny</given-names></name><name><surname>Yunianta</surname></name><name><surname>Rybak</surname><given-names>Mateusz</given-names></name><name><surname>Peszek</surname><given-names>Łukasz</given-names></name><name><surname>Wróbel</surname><given-names>Rafał J.</given-names></name><name><surname>Pappas</surname><given-names>Janice L.</given-names></name><name><surname>Bąk</surname><given-names>Małgorzata</given-names></name><name><surname>Witkowski</surname><given-names>Andrzej</given-names></name></person-group><article-title>﻿New genera and new species of <tp:taxon-name><tp:taxon-name-part taxon-name-part-type="family">Catenulaceae</tp:taxon-name-part></tp:taxon-name> (<tp:taxon-name><tp:taxon-name-part taxon-name-part-type="phylum">Bacillariophyta</tp:taxon-name-part></tp:taxon-name>) from Coral Reef habitat of two Indonesia islands—<tp:taxon-name><tp:taxon-name-part taxon-name-part-type="genus" reg="Bawean">Bawean</tp:taxon-name-part></tp:taxon-name> and Sulawesi—A morphological approach</article-title><source>PhytoKeys</source><day>01</day><month>11</month><year>2024</year><volume>248</volume><fpage>263</fpage><lpage>291</lpage><pub-id pub-id-type="doi">10.3897/phytokeys.248.131839</pub-id></mixed-citation></tp:treatment-meta><tp:nomenclature><label>﻿</label><tp:taxon-name>
            <object-id xmlns:xlink="http://www.w3.org/1999/xlink" content-type="arpha" xlink:type="simple">ECD5BC3A-4635-5451-BCFD-D1C09D0752B2</object-id>
            <tp:taxon-name-part taxon-name-part-type="genus" reg="Paracatenula">Paracatenula</tp:taxon-name-part>
          </tp:taxon-name><tp:taxon-authority>Witkowski, Luthfi &amp; M.Rybak</tp:taxon-authority><tp:taxon-status xmlns:xlink="http://www.w3.org/1999/xlink" xlink:type="simple">gen. nov.</tp:taxon-status></tp:nomenclature><tp:treatment-sec sec-type="etymology" id="SECID0ECMAE"><title>Etymology.</title><p>The name of the genus is derived from its resemblance to <italic><tp:taxon-name><tp:taxon-name-part taxon-name-part-type="genus" reg="Catenula">Catenula</tp:taxon-name-part></tp:taxon-name></italic>. “Para” in Greek means alongside, besides, near, resembling, beyond, apart from, and abnormal, referring to the superficial similarity of the new genus to <italic><tp:taxon-name><tp:taxon-name-part taxon-name-part-type="genus" reg="Catenula">Catenula</tp:taxon-name-part></tp:taxon-name></italic> but does not conform to the type of the genus as typified with <italic><tp:taxon-name><tp:taxon-name-part taxon-name-part-type="genus" reg="Catenula">C.</tp:taxon-name-part><tp:taxon-name-part taxon-name-part-type="species" reg="pelagica">pelagica</tp:taxon-name-part></tp:taxon-name></italic> Mereschkowsky. <italic><tp:taxon-name><tp:taxon-name-part taxon-name-part-type="genus" reg="Paracatenula">Paracatenula</tp:taxon-name-part></tp:taxon-name></italic> means resembling <italic><tp:taxon-name><tp:taxon-name-part taxon-name-part-type="genus" reg="Catenula">Catenula</tp:taxon-name-part></tp:taxon-name></italic>.</p></tp:treatment-sec><tp:treatment-sec sec-type="description" id="SECID0EPNAE"><title>Description.</title><p>Frustules strongly dorsiventral attached with valve faces to form short chains, plastid unknown. In girdle view, several bands perforated with one or two rows of small pores. Valves asymmetrical about the apical axis with dorsal margin gently arched and ventral margin straight usually with apices slightly deflected towards the ventral side. Raphe sternum positioned close to the ventral margin, raphe slits externally almost straight with simple proximal and apical ends. Striae on valve face usually absent or observed as shallow transapical grooves filled in with silica. On the dorsal mantle, solitary pore-like areolae present, whereas on the dorsal mantle, short striae usually composed of several small poroids. Valve face internally hyaline without any areolae, and valve mantle having a row of areolae along the valve margin, which is occluded by hymens. Internally, raphe slits are bent toward the dorsal margin and proximally terminate in a simple somewhat raised end, whereas apically, they terminate in oblique helictoglossae. Present sulcus in apical area. The sulcus clearly found in the internal view of the diatom valve after the distal ending (Fig. <xref ref-type="fig" rid="F3">3B</xref>).</p></tp:treatment-sec><tp:treatment-sec><!--Section generated to contain objects referenced in tp:taxon-treatment.--><fig id="F3" position="float" orientation="portrait"><object-id xmlns:xlink="http://www.w3.org/1999/xlink" content-type="doi" xlink:type="simple">10.3897/phytokeys.248.131839.figure3</object-id><object-id xmlns:xlink="http://www.w3.org/1999/xlink" content-type="arpha" xlink:type="simple">579A9A83-217C-5F76-9F6D-2F654B948CA3</object-id><label>Figure 3.</label><caption><p><italic><tp:taxon-name><tp:taxon-name-part taxon-name-part-type="genus" reg="Paracatenula">Paracatenula</tp:taxon-name-part><tp:taxon-name-part taxon-name-part-type="species" reg="porostriata">porostriata</tp:taxon-name-part></tp:taxon-name></italic> Luthfi, Witkowski &amp; M.Rybak, sp. nov. <abbrev xmlns:xlink="http://www.w3.org/1999/xlink" xlink:title="scanning electron microscopy" id="ABBRID0EUVAE" xlink:type="simple">SEM</abbrev> images of internal view <bold>A</bold> valve with protracted apices <bold>B</bold> valve with linear grooves (Latin <italic>sulcus</italic>, plural <italic>sulci</italic>) on apices area (black arrowhead, also on <bold>A–E</bold>) <bold>C</bold> valve view showing occluded areola on ventral and dorsal valve mantel <bold>D, E</bold> internal apical raphe end bent and ending with indistinct helictoglossa.</p></caption><graphic xmlns:xlink="http://www.w3.org/1999/xlink" xlink:href="phytokeys-248-263_article-131839__-g003.jpg" position="float" orientation="portrait" xlink:type="simple" id="oo_1165651.jpg"><uri content-type="original_file" xlink:type="simple">https://binary.pensoft.net/fig/1165651</uri></graphic></fig></tp:treatment-sec></tp:taxon-treatment>
