# Supplementary material for: ﻿New genera and new species of Catenulaceae (Bacillariophyta) from Coral Reef habitat of two Indonesia islands—Bawean and Sulawesi—A morphological approach
Source: PhytoKeys. 2024 Nov 1;248:263–91. doi: 10.3897/phytokeys.248.131839 (PMC11549552; doi:10.3897/phytokeys.248.131839)
Supplement: XML Treatment for Wallaceago [file phytokeys.248.131839-treatment3.xml]

<!DOCTYPE tp:taxon-treatment
  PUBLIC "-//TaxonX//DTD Taxonomic Treatment Publishing DTD v0 20100105//EN" "tax-treatment-NSO.dtd">
<tp:taxon-treatment xmlns:tp="http://www.plazi.org/taxpub"><tp:treatment-meta><kwd-group><label>Taxon classification</label><kwd>
              <named-content content-type="kingdom">Plantae</named-content>
            </kwd><kwd>
              <named-content content-type="order">Thalassiophysales</named-content>
            </kwd><kwd>
              <named-content content-type="family">Catenulaceae</named-content>
            </kwd></kwd-group><mixed-citation publication-type="journal"><person-group><name><surname>Luthfi</surname><given-names>Oktiyas Muzaky</given-names></name><name><surname>Arsad</surname><given-names>Sulastri</given-names></name><name><surname>Kryk</surname><given-names>Adrian</given-names></name><name><surname>Risjani</surname><given-names>Yenny</given-names></name><name><surname>Yunianta</surname></name><name><surname>Rybak</surname><given-names>Mateusz</given-names></name><name><surname>Peszek</surname><given-names>Łukasz</given-names></name><name><surname>Wróbel</surname><given-names>Rafał J.</given-names></name><name><surname>Pappas</surname><given-names>Janice L.</given-names></name><name><surname>Bąk</surname><given-names>Małgorzata</given-names></name><name><surname>Witkowski</surname><given-names>Andrzej</given-names></name></person-group><article-title>﻿New genera and new species of <tp:taxon-name><tp:taxon-name-part taxon-name-part-type="family">Catenulaceae</tp:taxon-name-part></tp:taxon-name> (<tp:taxon-name><tp:taxon-name-part taxon-name-part-type="phylum">Bacillariophyta</tp:taxon-name-part></tp:taxon-name>) from Coral Reef habitat of two Indonesia islands—<tp:taxon-name><tp:taxon-name-part taxon-name-part-type="genus" reg="Bawean">Bawean</tp:taxon-name-part></tp:taxon-name> and Sulawesi—A morphological approach</article-title><source>PhytoKeys</source><day>01</day><month>11</month><year>2024</year><volume>248</volume><fpage>263</fpage><lpage>291</lpage><pub-id pub-id-type="doi">10.3897/phytokeys.248.131839</pub-id></mixed-citation></tp:treatment-meta><tp:nomenclature><label>﻿</label><tp:taxon-name>
            <object-id xmlns:xlink="http://www.w3.org/1999/xlink" content-type="arpha" xlink:type="simple">6DB00F7C-ED5D-5A8D-BDCB-E9BBFA11D2A1</object-id>
            <tp:taxon-name-part taxon-name-part-type="genus" reg="Wallaceago">Wallaceago</tp:taxon-name-part>
          </tp:taxon-name><tp:taxon-authority>Witkowski, Arsad, Luthfi &amp; M.Rybak</tp:taxon-authority><tp:taxon-status xmlns:xlink="http://www.w3.org/1999/xlink" xlink:type="simple">gen. nov.</tp:taxon-status></tp:nomenclature><tp:treatment-sec sec-type="etymology" id="SECID0EMXAE"><title>Etymology.</title><p>The name of the genus is dedicated to Alfred Russel Wallace in recognition of his contribution to the biogeography of the Indonesian Islands. The ending “-ago” is used to denote an explorer or traveller.</p></tp:treatment-sec><tp:treatment-sec sec-type="description" id="SECID0ERXAE"><title>Description.</title><p>Frustules strongly dorsiventral, plastid unknown, and girdle not observed. Valves asymmetrical about the apical axis. Raphe sternum close to the ventral side along the apical axis. Raphe slit straight with externally simple proximal and apical ends that bent towards the ventral margin. Transapical striae absent in the valve face, but short striae present on the ventral margin, which is composed of a series of small areolae. On the ventral side, a distinct, rhomboidal central nodule is observed. Valve face internally flat, central nodule with distinct siliceous deposition. Areolae occluded by hymenate structures. Raphe slits internal, exhibiting slight dorsal curvature; proximally elevated above central nodule deposition, terminating apically in indistinct helictoglossae.</p></tp:treatment-sec></tp:taxon-treatment>
