# Supplementary material for: ﻿New genera and new species of Catenulaceae (Bacillariophyta) from Coral Reef habitat of two Indonesia islands—Bawean and Sulawesi—A morphological approach
Source: PhytoKeys. 2024 Nov 1;248:263–91. doi: 10.3897/phytokeys.248.131839 (PMC11549552; doi:10.3897/phytokeys.248.131839)
Supplement: XML Treatment for Wallaceago porostriatus [file phytokeys.248.131839-treatment4.xml]

<!DOCTYPE tp:taxon-treatment
  PUBLIC "-//TaxonX//DTD Taxonomic Treatment Publishing DTD v0 20100105//EN" "tax-treatment-NSO.dtd">
<tp:taxon-treatment xmlns:tp="http://www.plazi.org/taxpub"><tp:treatment-meta><kwd-group><label>Taxon classification</label><kwd>
              <named-content content-type="kingdom">Plantae</named-content>
            </kwd><kwd>
              <named-content content-type="order">Thalassiophysales</named-content>
            </kwd><kwd>
              <named-content content-type="family">Catenulaceae</named-content>
            </kwd></kwd-group><mixed-citation publication-type="journal"><person-group><name><surname>Luthfi</surname><given-names>Oktiyas Muzaky</given-names></name><name><surname>Arsad</surname><given-names>Sulastri</given-names></name><name><surname>Kryk</surname><given-names>Adrian</given-names></name><name><surname>Risjani</surname><given-names>Yenny</given-names></name><name><surname>Yunianta</surname></name><name><surname>Rybak</surname><given-names>Mateusz</given-names></name><name><surname>Peszek</surname><given-names>Łukasz</given-names></name><name><surname>Wróbel</surname><given-names>Rafał J.</given-names></name><name><surname>Pappas</surname><given-names>Janice L.</given-names></name><name><surname>Bąk</surname><given-names>Małgorzata</given-names></name><name><surname>Witkowski</surname><given-names>Andrzej</given-names></name></person-group><article-title>﻿New genera and new species of <tp:taxon-name><tp:taxon-name-part taxon-name-part-type="family">Catenulaceae</tp:taxon-name-part></tp:taxon-name> (<tp:taxon-name><tp:taxon-name-part taxon-name-part-type="phylum">Bacillariophyta</tp:taxon-name-part></tp:taxon-name>) from Coral Reef habitat of two Indonesia islands—<tp:taxon-name><tp:taxon-name-part taxon-name-part-type="genus" reg="Bawean">Bawean</tp:taxon-name-part></tp:taxon-name> and Sulawesi—A morphological approach</article-title><source>PhytoKeys</source><day>01</day><month>11</month><year>2024</year><volume>248</volume><fpage>263</fpage><lpage>291</lpage><pub-id pub-id-type="doi">10.3897/phytokeys.248.131839</pub-id></mixed-citation></tp:treatment-meta><tp:nomenclature><label>﻿</label><tp:taxon-name>
            <object-id xmlns:xlink="http://www.w3.org/1999/xlink" content-type="arpha" xlink:type="simple">4BF7ED44-23EB-5B1A-8E61-BC9899AB0480</object-id>
            <tp:taxon-name-part taxon-name-part-type="genus" reg="Wallaceago">Wallaceago</tp:taxon-name-part>
            <tp:taxon-name-part taxon-name-part-type="species" reg="porostriatus">porostriatus</tp:taxon-name-part>
          </tp:taxon-name><tp:taxon-authority>Arsad, Witkowski, Luthfi &amp; M.Rybak</tp:taxon-authority><tp:taxon-status xmlns:xlink="http://www.w3.org/1999/xlink" xlink:type="simple">sp. nov.</tp:taxon-status></tp:nomenclature><tp:treatment-sec sec-type="Holotype" id="SECID0E2YAE"><title>Holotype.</title><p>Slide number SZCZ 28814 at the repository of the University of Szczecin.</p></tp:treatment-sec><tp:treatment-sec sec-type="type locality" id="SECID0EAZAE"><title>Type locality.</title><p>Rock scrape in Tanjung Perak, Poso Pesisir Regency, Central Sulawesi/ Celebes, Tomini Gulf, Indonesia</p></tp:treatment-sec><tp:treatment-sec sec-type="etymology" id="SECID0EFZAE"><title>Etymology.</title><p>This species is dedicated to Alfred Russel Wallace in gratitude for his contribution to exploring the Indonesian archipelago. The term <italic><tp:taxon-name><tp:taxon-name-part taxon-name-part-type="genus" reg="Wallaceago"/><tp:taxon-name-part taxon-name-part-type="species" reg="porostriatus">porostriatus</tp:taxon-name-part></tp:taxon-name></italic> is a Latin adjective that means having porous striations or with striations composed of pores.</p></tp:treatment-sec><tp:treatment-sec sec-type="distribution" id="SECID0EVZAE"><title>Distribution.</title><p>The new species so far is only found in Tanjung Perak, Sulawesi, Indonesia.</p></tp:treatment-sec><tp:treatment-sec sec-type="description" id="SECID0E1ZAE"><title>Description.</title><p><bold><italic>Light microscopy</italic></bold> (Fig. <xref ref-type="fig" rid="F4">4A–J</xref>): The valves are dorsiventral, apices dull without protracted ends. The narrower valves are weakly protracted. Valve length 7.1–14.8 µm (n = 17) and width 1.6–3.1 µm (n = 17). Raphe branches cannot be found. The central area is resolvable with <abbrev xmlns:xlink="http://www.w3.org/1999/xlink" xlink:title="Light microscopy" id="ABBRID0EJ1AE" xlink:type="simple">LM</abbrev>, marked by a light color in the middle of the ventral margin.</p><fig id="F4" position="float" orientation="portrait"><object-id xmlns:xlink="http://www.w3.org/1999/xlink" content-type="doi" xlink:type="simple">10.3897/phytokeys.248.131839.figure4</object-id><object-id xmlns:xlink="http://www.w3.org/1999/xlink" content-type="arpha" xlink:type="simple">9CD68D77-DAC7-5A24-85EF-A47D994FB243</object-id><label>Figure 4.</label><caption><p><italic><tp:taxon-name><tp:taxon-name-part taxon-name-part-type="genus" reg="Wallaceago">Wallaceago</tp:taxon-name-part><tp:taxon-name-part taxon-name-part-type="species" reg="porostriatus">porostriatus</tp:taxon-name-part></tp:taxon-name></italic> Arsad, Witkowski, Luthfi &amp; M.Rybak, sp. nov. (<bold>A–R</bold>) <bold>A–J</bold> light microscopy images <bold>K–R</bold><abbrev xmlns:xlink="http://www.w3.org/1999/xlink" xlink:title="scanning electron microscopy" id="ABBRID0EG2AE" xlink:type="simple">SEM</abbrev> images <bold>K–N</bold> external valve view <bold>O–R</bold> internal valve view <bold>L, M</bold> striation in mantle consists of 2–5 tiny areolae (white arrowhead, <bold>L</bold>), proximal and distal raphe ends bent in the same direction towards the ventral side (black arrowheads, <bold>L</bold>) <bold>M</bold> a presence of stauros (black arrowhead), ornamented raphe and the edge of the valve by a rabbet (white arrowheads) <bold>O–Q</bold> raphe straight with simple ends <bold>R</bold> distinct virgae on the mantle with unoccluded pores. Scale bar: 10 µm (<bold>A–J</bold>).</p></caption><graphic xmlns:xlink="http://www.w3.org/1999/xlink" xlink:href="phytokeys-248-263_article-131839__-g004.jpg" position="float" orientation="portrait" xlink:type="simple" id="oo_1165652.jpg"><uri content-type="original_file" xlink:type="simple">https://binary.pensoft.net/fig/1165652</uri></graphic></fig><p><bold><italic>Scanning electron microscopy</italic></bold> (Fig. <xref ref-type="fig" rid="F4">4K–R</xref>): Valves exhibit semi-lanceolate dorsiventral morphology, transitioning to pyramidal form. The valve face presents as flat and smooth, devoid of striae ornamentation both externally and internally (Fig. <xref ref-type="fig" rid="F4">4K–R</xref>). The dorsal mantle transitions gradually from the valve face, while the ventral mantle transition is abrupt, characterized by a distinct groove resembling a rabbet at the valve face edge (Fig. <xref ref-type="fig" rid="F4">4L, M</xref>). Ventral mantle seriation is uniseriate, with 70–80 areolae per 10 µm. Areolae are rounded and separated by a pore-free, hyaline silica thickening, forming a stauros (Fig. <xref ref-type="fig" rid="F4">4M</xref>). Seriation grooves are prominently marked internally (Fig. <xref ref-type="fig" rid="F4">4P–R</xref>). The dorsal mantle lacks areolae (Fig. <xref ref-type="fig" rid="F4">4P, R</xref>). The raphe externally filiform with a simple, rabbet-like profile, positioned close to the ventral valve margin (Fig. <xref ref-type="fig" rid="F4">4L–N</xref>). External proximal raphe ends simply, slightly deflected ventrally, and somewhat distant from each other (1.1 µm). Distal raphe endings are simple, lacking fissures, and bent towards the ventral margin. Internally, raphe endings straight, terminating slightly towards the dorsal valve at the central area (Fig. <xref ref-type="fig" rid="F4">4O, P</xref>). Distal raphe endings are straight and situated close to the apices (0.5 µm), with indistinct or absent helictoglossae (Fig. <xref ref-type="fig" rid="F4">4Q, R</xref>). Girdle bands were not observed in the specimens examined.</p></tp:treatment-sec></tp:taxon-treatment>
