# Supplementary material for: ﻿New genera and new species of Catenulaceae (Bacillariophyta) from Coral Reef habitat of two Indonesia islands—Bawean and Sulawesi—A morphological approach
Source: PhytoKeys. 2024 Nov 1;248:263–91. doi: 10.3897/phytokeys.248.131839 (PMC11549552; doi:10.3897/phytokeys.248.131839)
Supplement: XML Treatment for Catenula boyanensis [file phytokeys.248.131839-treatment5.xml]

<!DOCTYPE tp:taxon-treatment
  PUBLIC "-//TaxonX//DTD Taxonomic Treatment Publishing DTD v0 20100105//EN" "tax-treatment-NSO.dtd">
<tp:taxon-treatment xmlns:tp="http://www.plazi.org/taxpub"><tp:treatment-meta><kwd-group><label>Taxon classification</label><kwd>
              <named-content content-type="kingdom">Plantae</named-content>
            </kwd><kwd>
              <named-content content-type="order">Thalassiophysales</named-content>
            </kwd><kwd>
              <named-content content-type="family">Catenulaceae</named-content>
            </kwd></kwd-group><mixed-citation publication-type="journal"><person-group><name><surname>Luthfi</surname><given-names>Oktiyas Muzaky</given-names></name><name><surname>Arsad</surname><given-names>Sulastri</given-names></name><name><surname>Kryk</surname><given-names>Adrian</given-names></name><name><surname>Risjani</surname><given-names>Yenny</given-names></name><name><surname>Yunianta</surname></name><name><surname>Rybak</surname><given-names>Mateusz</given-names></name><name><surname>Peszek</surname><given-names>Łukasz</given-names></name><name><surname>Wróbel</surname><given-names>Rafał J.</given-names></name><name><surname>Pappas</surname><given-names>Janice L.</given-names></name><name><surname>Bąk</surname><given-names>Małgorzata</given-names></name><name><surname>Witkowski</surname><given-names>Andrzej</given-names></name></person-group><article-title>﻿New genera and new species of <tp:taxon-name><tp:taxon-name-part taxon-name-part-type="family">Catenulaceae</tp:taxon-name-part></tp:taxon-name> (<tp:taxon-name><tp:taxon-name-part taxon-name-part-type="phylum">Bacillariophyta</tp:taxon-name-part></tp:taxon-name>) from Coral Reef habitat of two Indonesia islands—<tp:taxon-name><tp:taxon-name-part taxon-name-part-type="genus" reg="Bawean">Bawean</tp:taxon-name-part></tp:taxon-name> and Sulawesi—A morphological approach</article-title><source>PhytoKeys</source><day>01</day><month>11</month><year>2024</year><volume>248</volume><fpage>263</fpage><lpage>291</lpage><pub-id pub-id-type="doi">10.3897/phytokeys.248.131839</pub-id></mixed-citation></tp:treatment-meta><tp:nomenclature><label>﻿</label><tp:taxon-name>
            <object-id xmlns:xlink="http://www.w3.org/1999/xlink" content-type="arpha" xlink:type="simple">7A08A0FE-0811-5D12-B04A-2A25ABD89C4C</object-id>
            <tp:taxon-name-part taxon-name-part-type="genus" reg="Catenula">Catenula</tp:taxon-name-part>
            <tp:taxon-name-part taxon-name-part-type="species" reg="boyanensis">boyanensis</tp:taxon-name-part>
          </tp:taxon-name><tp:taxon-authority>Luthfi, Witkowski &amp; M.Rybak</tp:taxon-authority><tp:taxon-status xmlns:xlink="http://www.w3.org/1999/xlink" xlink:type="simple">sp. nov.</tp:taxon-status></tp:nomenclature><tp:treatment-sec sec-type="Holotype" id="SECID0E55AE"><title>Holotype.</title><p>Slide number SZCZ 27552 at the repository of the University of Szczecin.</p></tp:treatment-sec><tp:treatment-sec sec-type="type locality" id="SECID0ED6AE"><title>Type locality.</title><p>Sand and coral boulders of coral reef at Gili Iyang harbour <tp:taxon-name><tp:taxon-name-part taxon-name-part-type="genus" reg="Bawean">Bawean</tp:taxon-name-part></tp:taxon-name> Island, East Java, Indonesia.</p></tp:treatment-sec><tp:treatment-sec sec-type="etymology" id="SECID0EP6AE"><title>Etymology.</title><p>The species name is derived from local <tp:taxon-name><tp:taxon-name-part taxon-name-part-type="genus" reg="Bawean">Bawean</tp:taxon-name-part></tp:taxon-name> Island people called Boyan.</p></tp:treatment-sec><tp:treatment-sec sec-type="distribution" id="SECID0E26AE"><title>Distribution.</title><p>The diatom species <italic><tp:taxon-name><tp:taxon-name-part taxon-name-part-type="genus" reg="Catenula">C.</tp:taxon-name-part><tp:taxon-name-part taxon-name-part-type="species" reg="boyanensis">boyanensis</tp:taxon-name-part></tp:taxon-name></italic> has been regularly observed in samples from the harbour of Gili Iyang on <tp:taxon-name><tp:taxon-name-part taxon-name-part-type="genus" reg="Bawean">Bawean</tp:taxon-name-part></tp:taxon-name> Island.</p></tp:treatment-sec><tp:treatment-sec sec-type="description" id="SECID0ETAAG"><title>Description.</title><p><bold><italic>Light microscopy</italic></bold> (Fig. <xref ref-type="fig" rid="F5">5A–G</xref>): The valves are semi-lanceolate, dorsiventral. Raphe is clearly observed through the ventral area with proximal raphe endings distant from each other and distal raphe endings distant to apices (Fig. <xref ref-type="fig" rid="F5">5A–F</xref>). Valve length 8.2–22.2 µm, n = 29 and width 2.1–4.9 µm, n = 17. Transapical striae can be observed on the dorsal face. Apices obtusely rounded with distinct helictoglossae.</p><fig id="F5" position="float" orientation="portrait"><object-id xmlns:xlink="http://www.w3.org/1999/xlink" content-type="doi" xlink:type="simple">10.3897/phytokeys.248.131839.figure5</object-id><object-id xmlns:xlink="http://www.w3.org/1999/xlink" content-type="arpha" xlink:type="simple">EC2F7EE9-0C78-5813-86C0-B211007CC160</object-id><label>Figure 5.</label><caption><p><italic><tp:taxon-name><tp:taxon-name-part taxon-name-part-type="genus" reg="Catenula">Catenula</tp:taxon-name-part><tp:taxon-name-part taxon-name-part-type="species" reg="boyanensis">boyanensis</tp:taxon-name-part></tp:taxon-name></italic> Luthfi, Witkowski &amp; M.Rybak, sp. nov. <bold>A–G</bold> light microscopy images <bold>H–O</bold><abbrev xmlns:xlink="http://www.w3.org/1999/xlink" xlink:title="scanning electron microscopy" id="ABBRID0E4BAG" xlink:type="simple">SEM</abbrev> images in external view <bold>H, M</bold> girdle view of frustule showing rectangular with obtuse shape on corners and a row of elongated striae on mantle (<bold>M</bold>, black arrowhead) <bold>I</bold> detail of raphe branch <bold>J</bold> detail of apical part of a frustule with girdle band <bold>M</bold> the mantle of valve <bold>K–L</bold> external valve view showing transapical irregular grooves and the central area <bold>N</bold> open unperforated cingulum <bold>O</bold> detail of frustule central part. Scale bar: 10 µm (<bold>A–G</bold>).</p></caption><graphic xmlns:xlink="http://www.w3.org/1999/xlink" xlink:href="phytokeys-248-263_article-131839__-g005.jpg" position="float" orientation="portrait" xlink:type="simple" id="oo_1165653.jpg"><uri content-type="original_file" xlink:type="simple">https://binary.pensoft.net/fig/1165653</uri></graphic></fig><p><bold><italic>Scanning electron microscopy</italic></bold> (Figs <xref ref-type="fig" rid="F5">5</xref>, <xref ref-type="fig" rid="F6">6</xref>): Frustules exhibit significant dorsiventral. Several non-perforated girdle bands compose the frustule (Fig. <xref ref-type="fig" rid="F5">5H, M</xref>). Valves display strong asymmetry around the apical axis, with a gently arched dorsal margin and straight ventral margin (Fig. <xref ref-type="fig" rid="F5">5K, L</xref>). The raphe sternum is positioned near the ventral margin, with nearly straight raphe slits (Fig. <xref ref-type="fig" rid="F5">5L</xref>). Raphe occupies a more central location rather than along the ventral margin, with proximal raphe endings distantly spaced (1.5–3.8 µm) (Fig. <xref ref-type="fig" rid="F5">5K, L</xref>). External proximal and apical ends are filiform, short, and straight (Fig. <xref ref-type="fig" rid="F5">5I</xref>). Transapical striae appear as shallow grooves on the valve face, with a row of striae visible on the dorsal mantle (Fig. <xref ref-type="fig" rid="F5">5H, J, M</xref>). The internal valve face is flat. Small areolae on the valve surface are covered by a thin hymen layer. Internally, raphe slits bend very slightly toward the dorsal margin, maintain straight proximal ends, and terminate apically in helictoglossae (Fig. <xref ref-type="fig" rid="F6">6D</xref>).</p><fig id="F6" position="float" orientation="portrait"><object-id xmlns:xlink="http://www.w3.org/1999/xlink" content-type="doi" xlink:type="simple">10.3897/phytokeys.248.131839.figure6</object-id><object-id xmlns:xlink="http://www.w3.org/1999/xlink" content-type="arpha" xlink:type="simple">452B9F98-2A29-5365-863C-9EE047A5267B</object-id><label>Figure 6.</label><caption><p>Internal view of <italic><tp:taxon-name><tp:taxon-name-part taxon-name-part-type="genus" reg="Catenula">Catenula</tp:taxon-name-part><tp:taxon-name-part taxon-name-part-type="species" reg="boyanensis">boyanensis</tp:taxon-name-part></tp:taxon-name></italic> Luthfi, Witkowski &amp; M.Rybak, sp. nov. <abbrev xmlns:xlink="http://www.w3.org/1999/xlink" xlink:title="scanning electron microscopy" id="ABBRID0EDFAG" xlink:type="simple">SEM</abbrev> images <bold>A–D</bold> internal valve view showing arcuate raphe slit, a row of linear areolae on mantle <bold>D</bold> detail of raphe branch and proximal raphe endings with apical raphe ending bent and finishing with small helictoglossae (arrowhead).</p></caption><graphic xmlns:xlink="http://www.w3.org/1999/xlink" xlink:href="phytokeys-248-263_article-131839__-g006.jpg" position="float" orientation="portrait" xlink:type="simple" id="oo_1165654.jpg"><uri content-type="original_file" xlink:type="simple">https://binary.pensoft.net/fig/1165654</uri></graphic></fig></tp:treatment-sec></tp:taxon-treatment>
