# Supplementary material for: ﻿New genera and new species of Catenulaceae (Bacillariophyta) from Coral Reef habitat of two Indonesia islands—Bawean and Sulawesi—A morphological approach
Source: PhytoKeys. 2024 Nov 1;248:263–91. doi: 10.3897/phytokeys.248.131839 (PMC11549552; doi:10.3897/phytokeys.248.131839)
Supplement: XML Treatment for Catenula decusa [file phytokeys.248.131839-treatment6.xml]

<!DOCTYPE tp:taxon-treatment
  PUBLIC "-//TaxonX//DTD Taxonomic Treatment Publishing DTD v0 20100105//EN" "tax-treatment-NSO.dtd">
<tp:taxon-treatment xmlns:tp="http://www.plazi.org/taxpub"><tp:treatment-meta><kwd-group><label>Taxon classification</label><kwd>
              <named-content content-type="kingdom">Plantae</named-content>
            </kwd><kwd>
              <named-content content-type="order">Thalassiophysales</named-content>
            </kwd><kwd>
              <named-content content-type="family">Catenulaceae</named-content>
            </kwd></kwd-group><mixed-citation publication-type="journal"><person-group><name><surname>Luthfi</surname><given-names>Oktiyas Muzaky</given-names></name><name><surname>Arsad</surname><given-names>Sulastri</given-names></name><name><surname>Kryk</surname><given-names>Adrian</given-names></name><name><surname>Risjani</surname><given-names>Yenny</given-names></name><name><surname>Yunianta</surname></name><name><surname>Rybak</surname><given-names>Mateusz</given-names></name><name><surname>Peszek</surname><given-names>Łukasz</given-names></name><name><surname>Wróbel</surname><given-names>Rafał J.</given-names></name><name><surname>Pappas</surname><given-names>Janice L.</given-names></name><name><surname>Bąk</surname><given-names>Małgorzata</given-names></name><name><surname>Witkowski</surname><given-names>Andrzej</given-names></name></person-group><article-title>﻿New genera and new species of <tp:taxon-name><tp:taxon-name-part taxon-name-part-type="family">Catenulaceae</tp:taxon-name-part></tp:taxon-name> (<tp:taxon-name><tp:taxon-name-part taxon-name-part-type="phylum">Bacillariophyta</tp:taxon-name-part></tp:taxon-name>) from Coral Reef habitat of two Indonesia islands—<tp:taxon-name><tp:taxon-name-part taxon-name-part-type="genus" reg="Bawean">Bawean</tp:taxon-name-part></tp:taxon-name> and Sulawesi—A morphological approach</article-title><source>PhytoKeys</source><day>01</day><month>11</month><year>2024</year><volume>248</volume><fpage>263</fpage><lpage>291</lpage><pub-id pub-id-type="doi">10.3897/phytokeys.248.131839</pub-id></mixed-citation></tp:treatment-meta><tp:nomenclature><label>﻿</label><tp:taxon-name>
            <object-id xmlns:xlink="http://www.w3.org/1999/xlink" content-type="arpha" xlink:type="simple">CFBE38DD-CAA3-5E3A-B876-7336F0CC58A5</object-id>
            <tp:taxon-name-part taxon-name-part-type="genus" reg="Catenula">Catenula</tp:taxon-name-part>
            <tp:taxon-name-part taxon-name-part-type="species" reg="decusa">decusa</tp:taxon-name-part>
          </tp:taxon-name><tp:taxon-authority>Luthfi, Witkowski, Arsad &amp; M.Rybak</tp:taxon-authority><tp:taxon-status xmlns:xlink="http://www.w3.org/1999/xlink" xlink:type="simple">sp. nov.</tp:taxon-status></tp:nomenclature><tp:treatment-sec sec-type="type material" id="SECID0EVGAG"><title>Type materials.</title><p><bold><italic>Holotype</italic></bold>: Slide number SZCZ 27552 at repository of University of Szczecin.</p><p><bold><italic>Isotype</italic></bold>: Slide number SZCZ 28814 at repository of University of Szczecin (Fig. <xref ref-type="fig" rid="F7">7S</xref>).</p><fig id="F7" position="float" orientation="portrait"><object-id xmlns:xlink="http://www.w3.org/1999/xlink" content-type="doi" xlink:type="simple">10.3897/phytokeys.248.131839.figure7</object-id><object-id xmlns:xlink="http://www.w3.org/1999/xlink" content-type="arpha" xlink:type="simple">A7D9784F-589E-55BB-8929-A76678A257A3</object-id><label>Figure 7.</label><caption><p><italic><tp:taxon-name><tp:taxon-name-part taxon-name-part-type="genus" reg="Catenula">Catenula</tp:taxon-name-part><tp:taxon-name-part taxon-name-part-type="species" reg="decusa">decusa</tp:taxon-name-part></tp:taxon-name></italic> Luthfi, Witkowski, Arsad &amp; M.Rybak, sp. nov. <bold>A–Q</bold> light micrographs <bold>R–Y</bold><abbrev xmlns:xlink="http://www.w3.org/1999/xlink" xlink:title="scanning electron microscopy" id="ABBRID0ECIAG" xlink:type="simple">SEM</abbrev> images <bold>R, S, V</bold> external view <bold>T, U, W–Y</bold> internal view <bold>R</bold> external view of frustule with three cingula <bold>S</bold> external valve view with rectangular central area created by striation interruption in dorsal and ventral margin <bold>T, Y</bold> internal view of entire valve <bold>U</bold> valve with open unperforated girdle band <bold>V</bold> external view an arcuate raphe with simple proximal and apical end <bold>W</bold> straight raphe slit in internal valve view <bold>X</bold> rectangular central area with interrupted dorsal and ventral mantle striation. Scale bar: 10 µm (<bold>A–Q</bold>).</p></caption><graphic xmlns:xlink="http://www.w3.org/1999/xlink" xlink:href="phytokeys-248-263_article-131839__-g007.jpg" position="float" orientation="portrait" xlink:type="simple" id="oo_1165655.jpg"><uri content-type="original_file" xlink:type="simple">https://binary.pensoft.net/fig/1165655</uri></graphic></fig></tp:treatment-sec><tp:treatment-sec sec-type="type locality" id="SECID0E6IAG"><title>Type locality.</title><p>Sand and coral boulder of coral reef at Gili Iyang harbour, <tp:taxon-name><tp:taxon-name-part taxon-name-part-type="genus" reg="Bawean">Bawean</tp:taxon-name-part></tp:taxon-name> Island, East Java, Indonesia.</p></tp:treatment-sec><tp:treatment-sec sec-type="etymology" id="SECID0ELJAG"><title>Etymology.</title><p>The species name is derived from the Latin word <italic>decus</italic> which literally means an ornament, decoration, or embellishment. The new species exhibits a distinct central area.</p></tp:treatment-sec><tp:treatment-sec sec-type="distribution" id="SECID0ETJAG"><title>Distribution.</title><p>The diatom species <italic><tp:taxon-name><tp:taxon-name-part taxon-name-part-type="genus" reg="Catenula">C.</tp:taxon-name-part><tp:taxon-name-part taxon-name-part-type="species" reg="decusa">decusa</tp:taxon-name-part></tp:taxon-name></italic> has a unique distribution, being found exclusively in <tp:taxon-name><tp:taxon-name-part taxon-name-part-type="genus" reg="Bawean">Bawean</tp:taxon-name-part></tp:taxon-name> and Sulawesi Islands, Indonesia. Interestingly, both of these locations share a similar habitat, characterized by the presence of coral reef areas.</p></tp:treatment-sec><tp:treatment-sec sec-type="description" id="SECID0EKKAG"><title>Description.</title><p><bold><italic>Light microscopy</italic></bold> (Fig. <xref ref-type="fig" rid="F7">7A–Q</xref>): The valves are semi-lunate or semi-lanceolate dorsiventrally. Thickening silica in the central area is very clear under <abbrev xmlns:xlink="http://www.w3.org/1999/xlink" xlink:title="Light microscopy" id="ABBRID0EZKAG" xlink:type="simple">LM</abbrev>. A row of linear areolae can be distinguished in the dorsal margin (Fig. <xref ref-type="fig" rid="F7">7F</xref>). Valve length 8.2–16.5 µm, n = 18 and width 1.9–2.9 µm, n = 17. Apices broadly rounded with indistinct, dot-like helictoglossae. The frustule is rectangular in girdle view, 1.1 µm depth. Raphe slits observed in ventral area.</p><p><bold><italic>Scanning electron microscopy</italic></bold> (Fig. <xref ref-type="fig" rid="F7">7R–Y</xref>): Frustules semi-circular to semi-lanceolate, dorsiventral; valve face flat, smooth, abruptly transitioning to mantle. Distinct rhomboidal central nodule observed on ventral and dorsal sides (Fig. <xref ref-type="fig" rid="F7">7S, T</xref>). Valve face devoid of transapical striae; striae present on dorsal and ventral mantle (Fig. <xref ref-type="fig" rid="F7">7R</xref>). Raphe sternum positioned near ventral margin; raphe slits straight medially, curving towards apices. External proximal raphe ends simple, slightly expanded; distal ends simple, close to apices (x–=0.72 μm, n = 21), deflected dorsally. Central nodules and helictoglossae indistinct. Dorsal mantle striation density 35–40 in 10 μm; ventral mantle 40–50 in 10 μm. Internal raphe filiform, straight (Fig. <xref ref-type="fig" rid="F7">7T, U, Y</xref>); mantle areolae occluded, flask-shaped (Fig. <xref ref-type="fig" rid="F7">7X</xref>). Girdle open, comprising multiple unperforated plain bands (Fig. <xref ref-type="fig" rid="F7">7R, U</xref>).</p></tp:treatment-sec></tp:taxon-treatment>
