# Supplementary material for: ﻿New genera and new species of Catenulaceae (Bacillariophyta) from Coral Reef habitat of two Indonesia islands—Bawean and Sulawesi—A morphological approach
Source: PhytoKeys. 2024 Nov 1;248:263–91. doi: 10.3897/phytokeys.248.131839 (PMC11549552; doi:10.3897/phytokeys.248.131839)
Supplement: XML Treatment for Catenula komodensis [file phytokeys.248.131839-treatment7.xml]

<!DOCTYPE tp:taxon-treatment
  PUBLIC "-//TaxonX//DTD Taxonomic Treatment Publishing DTD v0 20100105//EN" "tax-treatment-NSO.dtd">
<tp:taxon-treatment xmlns:tp="http://www.plazi.org/taxpub"><tp:treatment-meta><kwd-group><label>Taxon classification</label><kwd>
              <named-content content-type="kingdom">Plantae</named-content>
            </kwd><kwd>
              <named-content content-type="order">Thalassiophysales</named-content>
            </kwd><kwd>
              <named-content content-type="family">Catenulaceae</named-content>
            </kwd></kwd-group><mixed-citation publication-type="journal"><person-group><name><surname>Luthfi</surname><given-names>Oktiyas Muzaky</given-names></name><name><surname>Arsad</surname><given-names>Sulastri</given-names></name><name><surname>Kryk</surname><given-names>Adrian</given-names></name><name><surname>Risjani</surname><given-names>Yenny</given-names></name><name><surname>Yunianta</surname></name><name><surname>Rybak</surname><given-names>Mateusz</given-names></name><name><surname>Peszek</surname><given-names>Łukasz</given-names></name><name><surname>Wróbel</surname><given-names>Rafał J.</given-names></name><name><surname>Pappas</surname><given-names>Janice L.</given-names></name><name><surname>Bąk</surname><given-names>Małgorzata</given-names></name><name><surname>Witkowski</surname><given-names>Andrzej</given-names></name></person-group><article-title>﻿New genera and new species of <tp:taxon-name><tp:taxon-name-part taxon-name-part-type="family">Catenulaceae</tp:taxon-name-part></tp:taxon-name> (<tp:taxon-name><tp:taxon-name-part taxon-name-part-type="phylum">Bacillariophyta</tp:taxon-name-part></tp:taxon-name>) from Coral Reef habitat of two Indonesia islands—<tp:taxon-name><tp:taxon-name-part taxon-name-part-type="genus" reg="Bawean">Bawean</tp:taxon-name-part></tp:taxon-name> and Sulawesi—A morphological approach</article-title><source>PhytoKeys</source><day>01</day><month>11</month><year>2024</year><volume>248</volume><fpage>263</fpage><lpage>291</lpage><pub-id pub-id-type="doi">10.3897/phytokeys.248.131839</pub-id></mixed-citation></tp:treatment-meta><tp:nomenclature><label>﻿</label><tp:taxon-name>
            <object-id xmlns:xlink="http://www.w3.org/1999/xlink" content-type="arpha" xlink:type="simple">8BC8B6D9-F6DA-5141-942D-0D1F749319EB</object-id>
            <tp:taxon-name-part taxon-name-part-type="genus" reg="Catenula">Catenula</tp:taxon-name-part>
            <tp:taxon-name-part taxon-name-part-type="species" reg="komodensis">komodensis</tp:taxon-name-part>
          </tp:taxon-name><tp:taxon-authority>Witkowski, Risjani, Yunianta, M.Rybak &amp; Luthfi</tp:taxon-authority><tp:taxon-status xmlns:xlink="http://www.w3.org/1999/xlink" xlink:type="simple">sp. nov.</tp:taxon-status></tp:nomenclature><tp:treatment-sec sec-type="type material" id="SECID0ESNAG"><title>Type materials.</title><p><bold><italic>Holotype</italic></bold>: Slide number SZCZ 27552 at repository of University of Szczecin.</p><p><bold><italic>Isotype</italic></bold>: Slide number SZCZ 28814 at repository of University of Szczecin (Fig. <xref ref-type="fig" rid="F8">8N</xref>).</p><fig id="F8" position="float" orientation="portrait"><object-id xmlns:xlink="http://www.w3.org/1999/xlink" content-type="doi" xlink:type="simple">10.3897/phytokeys.248.131839.figure8</object-id><object-id xmlns:xlink="http://www.w3.org/1999/xlink" content-type="arpha" xlink:type="simple">72B4EE7E-668E-5600-9DEA-384271A84C3E</object-id><label>Figure 8.</label><caption><p><italic><tp:taxon-name><tp:taxon-name-part taxon-name-part-type="genus" reg="Catenula">Catenula</tp:taxon-name-part><tp:taxon-name-part taxon-name-part-type="species" reg="komodensis">komodensis</tp:taxon-name-part></tp:taxon-name></italic> Witkowski, Risjani, Yunianta, M.Rybak &amp; Luthfi, sp. nov. <bold>A–K</bold> light micrographs <bold>L–U</bold><abbrev xmlns:xlink="http://www.w3.org/1999/xlink" xlink:title="scanning electron microscopy" id="ABBRID0E6OAG" xlink:type="simple">SEM</abbrev> images. <bold>L–N</bold> external view on entire frustules; note a row of slit-like ventral and dorsal mantles (arrowheads) <bold>O</bold> detail of proximal raphe ending, externally <bold>P</bold> detail of apical raphe ending, externally <bold>Q–S</bold> detail of internal proximal raphe ending, arcuate raphe slit and distal raphe ending, respectively; note a row of linear small protruding flaps (<bold>R</bold> arrowhead) <bold>T–U</bold> internal valve view with 2 thickenings of silica on central area and near slit ends (<bold>U</bold> arrowheads). Scale bar: 10 µm (<bold>A–K</bold>).</p></caption><graphic xmlns:xlink="http://www.w3.org/1999/xlink" xlink:href="phytokeys-248-263_article-131839__-g008.jpg" position="float" orientation="portrait" xlink:type="simple" id="oo_1165656.jpg"><uri content-type="original_file" xlink:type="simple">https://binary.pensoft.net/fig/1165656</uri></graphic></fig></tp:treatment-sec><tp:treatment-sec sec-type="type locality" id="SECID0EYPAG"><title>Type locality.</title><p>Sand and coral boulders of coral reef at Gili Iyang harbour <tp:taxon-name><tp:taxon-name-part taxon-name-part-type="genus" reg="Bawean">Bawean</tp:taxon-name-part></tp:taxon-name> Island, East Java, Indonesia.</p></tp:treatment-sec><tp:treatment-sec sec-type="etymology" id="SECID0EEQAG"><title>Etymology.</title><p>The species name is derived from the Komodo dragon that is endemic to 4 islands: Komodo, Rinca, Flores, and Gili Motang, East Nusa Tenggara, Indonesia.</p></tp:treatment-sec><tp:treatment-sec sec-type="distribution" id="SECID0EJQAG"><title>Distribution.</title><p>The diatom species <italic><tp:taxon-name><tp:taxon-name-part taxon-name-part-type="genus" reg="Catenula">C.</tp:taxon-name-part><tp:taxon-name-part taxon-name-part-type="species" reg="komodensis">komodensis</tp:taxon-name-part></tp:taxon-name></italic> is distributed on <tp:taxon-name><tp:taxon-name-part taxon-name-part-type="genus" reg="Bawean">Bawean</tp:taxon-name-part></tp:taxon-name> and Sulawesi Islands, Indonesia.</p></tp:treatment-sec><tp:treatment-sec sec-type="description" id="SECID0EARAG"><title>Description.</title><p><bold><italic>Light microscopy</italic></bold> (Fig. <xref ref-type="fig" rid="F8">8A–K</xref>): The valves are lanceolate, dorsiventral to linear-lanceolate with straight to less convex margins. Apices are narrowly pointed. Thickened silica in the central area was observed clearly on some valves under <abbrev xmlns:xlink="http://www.w3.org/1999/xlink" xlink:title="Light microscopy" id="ABBRID0EPRAG" xlink:type="simple">LM</abbrev>. Valve length 8.3–15.6 µm, n = 13 and width 1.7–2.6 µm, n = 13.</p><p><bold><italic>Scanning electron microscopy</italic></bold> (Fig. <xref ref-type="fig" rid="F8">8L–U</xref>): Valve face flat, abruptly transitioning to mantle. Raphe filiform, positioned near ventral margin externally and internally (Fig. <xref ref-type="fig" rid="F8">8L–N, T–U</xref>). External raphe slits arcuate; proximal endings simple, dorsally oriented, distantly spaced (1.1–1.9 μm). Distal raphe endings simple, terminating 0.8–2.8 μm from apices. Areolae absent on dorsal and ventral valve surfaces. Dorsal side exhibits shallow or indistinct parallel grooves. Internal raphe slits curved; apical endings deflected dorsally (Fig. <xref ref-type="fig" rid="F8">8T–U</xref>). Internal distal raphe endings simple, without fissures, terminating 1.7–1.8 μm from apices. Helictoglossae indistinct (Fig. <xref ref-type="fig" rid="F8">8S</xref>). Dorsal and ventral sides striated; areolae occluded by dome-like structures. Striae density slightly lower dorsally; secondary silica deposition observed on ventral valve side (Fig. <xref ref-type="fig" rid="F8">8U</xref>). Striae density 34–35 in 10 μm ventrally, 35 in 10 μm dorsally (n = 13).</p></tp:treatment-sec></tp:taxon-treatment>
