# Supplementary material for: ﻿New genera and new species of Catenulaceae (Bacillariophyta) from Coral Reef habitat of two Indonesia islands—Bawean and Sulawesi—A morphological approach
Source: PhytoKeys. 2024 Nov 1;248:263–91. doi: 10.3897/phytokeys.248.131839 (PMC11549552; doi:10.3897/phytokeys.248.131839)
Supplement: XML Treatment for Catenula densestriata [file phytokeys.248.131839-treatment8.xml]

<!DOCTYPE tp:taxon-treatment
  PUBLIC "-//TaxonX//DTD Taxonomic Treatment Publishing DTD v0 20100105//EN" "tax-treatment-NSO.dtd">
<tp:taxon-treatment xmlns:tp="http://www.plazi.org/taxpub"><tp:treatment-meta><kwd-group><label>Taxon classification</label><kwd>
              <named-content content-type="kingdom">Plantae</named-content>
            </kwd><kwd>
              <named-content content-type="order">Thalassiophysales</named-content>
            </kwd><kwd>
              <named-content content-type="family">Catenulaceae</named-content>
            </kwd></kwd-group><mixed-citation publication-type="journal"><person-group><name><surname>Luthfi</surname><given-names>Oktiyas Muzaky</given-names></name><name><surname>Arsad</surname><given-names>Sulastri</given-names></name><name><surname>Kryk</surname><given-names>Adrian</given-names></name><name><surname>Risjani</surname><given-names>Yenny</given-names></name><name><surname>Yunianta</surname></name><name><surname>Rybak</surname><given-names>Mateusz</given-names></name><name><surname>Peszek</surname><given-names>Łukasz</given-names></name><name><surname>Wróbel</surname><given-names>Rafał J.</given-names></name><name><surname>Pappas</surname><given-names>Janice L.</given-names></name><name><surname>Bąk</surname><given-names>Małgorzata</given-names></name><name><surname>Witkowski</surname><given-names>Andrzej</given-names></name></person-group><article-title>﻿New genera and new species of <tp:taxon-name><tp:taxon-name-part taxon-name-part-type="family">Catenulaceae</tp:taxon-name-part></tp:taxon-name> (<tp:taxon-name><tp:taxon-name-part taxon-name-part-type="phylum">Bacillariophyta</tp:taxon-name-part></tp:taxon-name>) from Coral Reef habitat of two Indonesia islands—<tp:taxon-name><tp:taxon-name-part taxon-name-part-type="genus" reg="Bawean">Bawean</tp:taxon-name-part></tp:taxon-name> and Sulawesi—A morphological approach</article-title><source>PhytoKeys</source><day>01</day><month>11</month><year>2024</year><volume>248</volume><fpage>263</fpage><lpage>291</lpage><pub-id pub-id-type="doi">10.3897/phytokeys.248.131839</pub-id></mixed-citation></tp:treatment-meta><tp:nomenclature><label>﻿</label><tp:taxon-name>
            <object-id xmlns:xlink="http://www.w3.org/1999/xlink" content-type="arpha" xlink:type="simple">2ACF84F6-ECA3-5623-BD0B-A439C9C850A5</object-id>
            <tp:taxon-name-part taxon-name-part-type="genus" reg="Catenula">Catenula</tp:taxon-name-part>
            <tp:taxon-name-part taxon-name-part-type="species" reg="densestriata">densestriata</tp:taxon-name-part>
          </tp:taxon-name><tp:taxon-authority>, Luthfi, Witkowski, M.Rybak &amp; Arsad</tp:taxon-authority><tp:taxon-status xmlns:xlink="http://www.w3.org/1999/xlink" xlink:type="simple">sp. nov.</tp:taxon-status></tp:nomenclature><tp:treatment-sec sec-type="Holotype" id="SECID0EAUAG"><title>Holotype.</title><p>Slide number SZCZ 27553 at the repository of the University of Szczecin.</p></tp:treatment-sec><tp:treatment-sec sec-type="type locality" id="SECID0EFUAG"><title>Type locality.</title><p>Sand and rubble of coral reef at Daun, <tp:taxon-name><tp:taxon-name-part taxon-name-part-type="genus" reg="Bawean">Bawean</tp:taxon-name-part></tp:taxon-name> Island, East Java, Indonesia.</p></tp:treatment-sec><tp:treatment-sec sec-type="etymology" id="SECID0ERUAG"><title>Etymology.</title><p>The name of the species was derived from Latin meaning “densely packed.” This species has dense striation in the dorsal area.</p></tp:treatment-sec><tp:treatment-sec sec-type="distribution" id="SECID0EWUAG"><title>Distribution.</title><p>The diatom species <italic><tp:taxon-name><tp:taxon-name-part taxon-name-part-type="genus" reg="Catenula">C.</tp:taxon-name-part><tp:taxon-name-part taxon-name-part-type="species" reg="densestriata">densestriata</tp:taxon-name-part></tp:taxon-name></italic> is found solely on <tp:taxon-name><tp:taxon-name-part taxon-name-part-type="genus" reg="Bawean">Bawean</tp:taxon-name-part></tp:taxon-name> Island and Tiga Warna Beach in East Java, Indonesia.</p></tp:treatment-sec><tp:treatment-sec sec-type="description" id="SECID0ENVAG"><title>Description.</title><p><bold><italic>Light microscopy</italic></bold> (Fig. <xref ref-type="fig" rid="F9">9A–M</xref>): The frustules are rectangular in girdle view, 1.8 μm deep, joining each other on the valve face (Fig. <xref ref-type="fig" rid="F9">9A</xref>). Valves exhibit asymmetry and are dorsiventral, characterized by a curved dorsal margin and a straight ventral margin. Some dorsal margins are slightly flat in the middle, as semi-lanceolate (Fig. <xref ref-type="fig" rid="F9">9C, G, J, K, M</xref>). Valve apices cuneate with dot-like helictoglossae. Raphe slits positioned on the ventral side close to the margin (Fig. <xref ref-type="fig" rid="F9">9B–E, H</xref>). The terminal raphe ends are closed. Valve length 10.7–17.5 µm, n = 15 and width 1.8–3.5 µm, n = 14. The striae on the dorsal side are indistinct.</p><fig id="F9" position="float" orientation="portrait"><object-id xmlns:xlink="http://www.w3.org/1999/xlink" content-type="doi" xlink:type="simple">10.3897/phytokeys.248.131839.figure9</object-id><object-id xmlns:xlink="http://www.w3.org/1999/xlink" content-type="arpha" xlink:type="simple">B1BFB9C0-C234-5CB8-B9A0-5E1C91E9DF33</object-id><label>Figure 9.</label><caption><p><italic><tp:taxon-name><tp:taxon-name-part taxon-name-part-type="genus" reg="Catenula">Catenula</tp:taxon-name-part><tp:taxon-name-part taxon-name-part-type="species" reg="densestriata">densestriata</tp:taxon-name-part></tp:taxon-name></italic> Luthfi, Witkowski, M.Rybak &amp; Arsad, sp. nov. <bold>A–M</bold> light micrographs <bold>N–X</bold><abbrev xmlns:xlink="http://www.w3.org/1999/xlink" xlink:title="scanning electron microscopy" id="ABBRID0E6WAG" xlink:type="simple">SEM</abbrev> images <bold>N</bold> external view of valve is semi-lanceolate dorsiventral and semi-circular (<bold>P, S</bold>) <bold>O, Q, X</bold> internal view of valves <bold>R</bold> two frustules are attached to each other by the valve face <bold>S</bold> areolae on dorsal mantle <bold>T</bold> a close-up of the detail of the proximal raphe ending as simple and straight <bold>U</bold> detail of the apical raphe ending deflected on dorsal side <bold>V</bold> detail of internal view, indistinct helictoglossa (white arrowhead) and linear occluded areolae (black arrowhead) <bold>W</bold> detail of frustule showing linear areola on mantle valve with several cingula <bold>X</bold> unperforated girdle band is shown at white arrowhead. Scale bar: 10 µm (<bold>A–M</bold>).</p></caption><graphic xmlns:xlink="http://www.w3.org/1999/xlink" xlink:href="phytokeys-248-263_article-131839__-g009.jpg" position="float" orientation="portrait" xlink:type="simple" id="oo_1165657.jpg"><uri content-type="original_file" xlink:type="simple">https://binary.pensoft.net/fig/1165657</uri></graphic></fig><p><bold><italic>Scanning electron microscopy</italic></bold> (Fig. <xref ref-type="fig" rid="F9">9N–X</xref>): Valves semi-lanceolate, dorsiventral, with flat faces transitioning abruptly to dorsal and ventral mantles (Fig. <xref ref-type="fig" rid="F9">9N–Q</xref>). Short chains formed; plastid unknown. Externally, shallow fine radiate striae visible dorsally, absent ventrally (Fig. <xref ref-type="fig" rid="F9">9N</xref>). Linear pores present in rows on dorsal and ventral mantles (Fig. <xref ref-type="fig" rid="F9">9S, X</xref>). Internally, valve face lacks parallel striation; occluded pores as small protruding flaps on dorsal and ventral sides, density 40–50 in 10 µm dorsally, 40–55 in 10 µm ventrally. Raphe slits arcuate, deflected to same side. Internal raphe slightly terminated by indistinct helictoglossae toward dorsal side. Proximal raphe endings more distant internally (mean 1.5 µm, n = 14) than externally (mean 1.26 µm, n = 11). Central nodule indistinct. Girdle bands open, unperforated, comprising at least four cingula.</p></tp:treatment-sec></tp:taxon-treatment>
