# Supplementary material for: ﻿New genera and new species of Catenulaceae (Bacillariophyta) from Coral Reef habitat of two Indonesia islands—Bawean and Sulawesi—A morphological approach
Source: PhytoKeys. 2024 Nov 1;248:263–91. doi: 10.3897/phytokeys.248.131839 (PMC11549552; doi:10.3897/phytokeys.248.131839)
Supplement: XML Treatment for Catenulopsis baweana [file phytokeys.248.131839-treatment9.xml]

<!DOCTYPE tp:taxon-treatment
  PUBLIC "-//TaxonX//DTD Taxonomic Treatment Publishing DTD v0 20100105//EN" "tax-treatment-NSO.dtd">
<tp:taxon-treatment xmlns:tp="http://www.plazi.org/taxpub"><tp:treatment-meta><kwd-group><label>Taxon classification</label><kwd>
              <named-content content-type="kingdom">Plantae</named-content>
            </kwd><kwd>
              <named-content content-type="order">Thalassiophysales</named-content>
            </kwd><kwd>
              <named-content content-type="family">Catenulaceae</named-content>
            </kwd></kwd-group><mixed-citation publication-type="journal"><person-group><name><surname>Luthfi</surname><given-names>Oktiyas Muzaky</given-names></name><name><surname>Arsad</surname><given-names>Sulastri</given-names></name><name><surname>Kryk</surname><given-names>Adrian</given-names></name><name><surname>Risjani</surname><given-names>Yenny</given-names></name><name><surname>Yunianta</surname></name><name><surname>Rybak</surname><given-names>Mateusz</given-names></name><name><surname>Peszek</surname><given-names>Łukasz</given-names></name><name><surname>Wróbel</surname><given-names>Rafał J.</given-names></name><name><surname>Pappas</surname><given-names>Janice L.</given-names></name><name><surname>Bąk</surname><given-names>Małgorzata</given-names></name><name><surname>Witkowski</surname><given-names>Andrzej</given-names></name></person-group><article-title>﻿New genera and new species of <tp:taxon-name><tp:taxon-name-part taxon-name-part-type="family">Catenulaceae</tp:taxon-name-part></tp:taxon-name> (<tp:taxon-name><tp:taxon-name-part taxon-name-part-type="phylum">Bacillariophyta</tp:taxon-name-part></tp:taxon-name>) from Coral Reef habitat of two Indonesia islands—<tp:taxon-name><tp:taxon-name-part taxon-name-part-type="genus" reg="Bawean">Bawean</tp:taxon-name-part></tp:taxon-name> and Sulawesi—A morphological approach</article-title><source>PhytoKeys</source><day>01</day><month>11</month><year>2024</year><volume>248</volume><fpage>263</fpage><lpage>291</lpage><pub-id pub-id-type="doi">10.3897/phytokeys.248.131839</pub-id></mixed-citation></tp:treatment-meta><tp:nomenclature><label>﻿</label><tp:taxon-name>
            <object-id xmlns:xlink="http://www.w3.org/1999/xlink" content-type="arpha" xlink:type="simple">0BAE1F58-8CBB-50C4-A7A7-1C377D7D404F</object-id>
            <tp:taxon-name-part taxon-name-part-type="genus" reg="Catenulopsis">Catenulopsis</tp:taxon-name-part>
            <tp:taxon-name-part taxon-name-part-type="species" reg="baweana">baweana</tp:taxon-name-part>
          </tp:taxon-name><tp:taxon-authority>Luthfi, Witkowski, M.Rybak &amp; Kryk</tp:taxon-authority><tp:taxon-status xmlns:xlink="http://www.w3.org/1999/xlink" xlink:type="simple">sp. nov.</tp:taxon-status></tp:nomenclature><tp:treatment-sec sec-type="Holotype" id="SECID0EH1AG"><title>Holotype.</title><p>Slide number SZCZ 27552 at the repository of the University of Szczecin.</p></tp:treatment-sec><tp:treatment-sec sec-type="type locality" id="SECID0EM1AG"><title>Type locality.</title><p>Sand and rubbles of coral reef at Gili Iyang harbour, <tp:taxon-name><tp:taxon-name-part taxon-name-part-type="genus" reg="Bawean">Bawean</tp:taxon-name-part></tp:taxon-name> Island, East Java, Indonesia.</p></tp:treatment-sec><tp:treatment-sec sec-type="etymology" id="SECID0EY1AG"><title>Etymology.</title><p>The name of the species is derived from the geographic location of the type habitat, i.e., <tp:taxon-name><tp:taxon-name-part taxon-name-part-type="genus" reg="Bawean">Bawean</tp:taxon-name-part></tp:taxon-name> Island. The meaning of <italic><tp:taxon-name><tp:taxon-name-part taxon-name-part-type="genus" reg="Bawean">Bawean</tp:taxon-name-part></tp:taxon-name></italic> in Sanskrit is sunlight.</p></tp:treatment-sec><tp:treatment-sec sec-type="distribution" id="SECID0EL2AG"><title>Distribution.</title><p>The diatom species <italic><tp:taxon-name><tp:taxon-name-part taxon-name-part-type="genus" reg="Catenulopsis">Ca.</tp:taxon-name-part><tp:taxon-name-part taxon-name-part-type="species" reg="baweana">baweana</tp:taxon-name-part></tp:taxon-name></italic> has a unique distribution, being found exclusively on <tp:taxon-name><tp:taxon-name-part taxon-name-part-type="genus" reg="Bawean">Bawean</tp:taxon-name-part></tp:taxon-name> Island, Indonesia.</p></tp:treatment-sec><tp:treatment-sec sec-type="description" id="SECID0EC3AG"><title>Description.</title><p><bold><italic>Light microscopy</italic></bold> (Fig. <xref ref-type="fig" rid="F10">10A–S</xref>): Valves are asymmetrical, dorsiventral, with the dorsal margin curved and the ventral margin straight. Valves are 10.7–16.1 μm long (n = 19) and 1.8–3.1 μm in width (n = 19). The apices look subcapitate when focusing on multiple planes using <abbrev xmlns:xlink="http://www.w3.org/1999/xlink" xlink:title="Light microscopy" id="ABBRID0ER3AG" xlink:type="simple">LM</abbrev>; the helictoglossae appear as a darker grey spot. A white line appearing near the ventral margin is a raphe. The frustule in girdle view is rectangular or widely rectangular because it consists of several cingula. Transapical striae are difficult to resolve with <abbrev xmlns:xlink="http://www.w3.org/1999/xlink" xlink:title="Light microscopy" id="ABBRID0EV3AG" xlink:type="simple">LM</abbrev>.</p><fig id="F10" position="float" orientation="portrait"><object-id xmlns:xlink="http://www.w3.org/1999/xlink" content-type="doi" xlink:type="simple">10.3897/phytokeys.248.131839.figure10</object-id><object-id xmlns:xlink="http://www.w3.org/1999/xlink" content-type="arpha" xlink:type="simple">F7E36E9F-24CB-5FAB-AB8C-8FC4DEE73A49</object-id><label>Figure 10.</label><caption><p><italic><tp:taxon-name><tp:taxon-name-part taxon-name-part-type="genus" reg="Catenulopsis">Catenulopsis</tp:taxon-name-part><tp:taxon-name-part taxon-name-part-type="species" reg="baweana">baweana</tp:taxon-name-part></tp:taxon-name></italic> Luthfi, Witkowski, M.Rybak &amp; Kryk, sp. nov. <bold>A–S</bold> light micrographs <bold>T–AB</bold><abbrev xmlns:xlink="http://www.w3.org/1999/xlink" xlink:title="scanning electron microscopy" id="ABBRID0EQ4AG" xlink:type="simple">SEM</abbrev> images <bold>T</bold> girdle view of the whole frustule <bold>U</bold> perforated valvocopula of frustule <bold>V, W</bold> detail of striation in the ventral mantle <bold>X</bold> frustule of diatoms attached at valve face <bold>Y, AA</bold> external view of valves semi-lanceolate dorsiventral with raphe branches. Proximal and apical endings deflected to ventral side <bold>Z–AB</bold> internal valve view shows simple raphe slits. Scale bar: 10 µm (<bold>A–S</bold>).</p></caption><graphic xmlns:xlink="http://www.w3.org/1999/xlink" xlink:href="phytokeys-248-263_article-131839__-g010.jpg" position="float" orientation="portrait" xlink:type="simple" id="oo_1165658.jpg"><uri content-type="original_file" xlink:type="simple">https://binary.pensoft.net/fig/1165658</uri></graphic></fig><p><bold><italic>Scanning electron microscopy</italic></bold> (Fig. <xref ref-type="fig" rid="F10">10T</xref>–AB): Frustules strongly dorsiventral, rectangular in girdle view around 1.9–2.9 µm deep (Fig. <xref ref-type="fig" rid="F10">10T–V, X</xref>). The girdle is composed of several perforated bands (2–3 cingula), each with uniseriate small pores, 50–65 in 10 μm. Valves strongly asymmetrical about the apical axis, 8.8–17.1 μm long (n = 17) and 1.7–2.9 μm in width (n = 9). External and internal valves are flat and end abruptly at the mantle. The dorsal margin is gently arched, and the ventral margin is straight, apices obliquely cuneate. Raphe sternum is positioned close to the ventral margin, raphe slits almost straight. External proximal and apical ends are simple, bent towards the valve ventral margin. Proximal raphe ends somewhat distant from each other, 1.3–1.9 μm. Transapical striae present only on the valve face, dorsal and ventral mantle, and composed of long linear slits, 22–34 in 10 μm (n = 12). The internal valve face is flat. The areolae are closed with hymenate occlusions. Internally, raphe slits are very straight and skewed towards the dorsal area, and the proximal raphe ends terminate in a slightly expanded drop-like structure, whereas apically, they terminate in small helictoglossae.</p></tp:treatment-sec></tp:taxon-treatment>
